# Supplementary material for: A Highly Effective Protocol for the Rapid and Consistent Induction of Digital Dermatitis in Holstein Calves
Source: PLoS One. 2016 Apr 27;11(4):e0154481. doi: 10.1371/journal.pone.0154481 (PMC4847800; doi:10.1371/journal.pone.0154481)
Supplement: S1 Table — This file is an excel file of all individual calf lesions scores from each of the five experiments. Each experiment is a different sheet in the file. (XLSX) [file pone.0154481.s002.xlsx]

## Sheet: Exp 1
	Protocol 1	Protocol 2
	0	3
	0	0
	0	5
	0	6
	0	6
	0	9
	0	5
	0	7
	0	6
	0	9
	0	9
	0	7
	0	7
	0	9
	0	8
	0	9
	0	9
	0	5
	0	7
	0	7
Ave	0	6.65
StDev	0	2.32322
StErr	0	0.519489
n	20	20
n>6	0	12
% Pos	0	0.6

## Sheet: Exp 2
	Protocol 1	Protocol 2	Protocol 3	Protocol 4	Protocol 5
	0	0	10	10	9
	0	4	10	10	10
	3	7	10	10	10
	6	6	6	10	10
	6	6	7	7	9
	0	4	3	6	8
	0	6	10	10	10
		3		6	9
		3		9	4
		8		9
		3
		10
Average	2.14286	5	8	8.7	8.77778
StDev	2.85357	2.6968	2.76887	1.70294	1.92209
St Err	1.07855	0.778499	1.04654	0.538516	0.640698
n	7	12	7	10	9
n>6	0	3	5	8	8
% Pos	0	0.25	0.714286	0.8	0.888889

## Sheet: Exp 3
	Protocol 1	Protocol 2	Protocol 3	Protocol 4	Protocol 5
	6	8	7	7	8
	7	10	5	7	10
	6	7	10	8	8
	7	7	6	7	8
	0	5	10	10	7
	5	7	5	5	10
	5	7	8	7	6
	6	6	10	8	6
	7	8	10	7	6
	6	9	8	7	6
	5	10	9	5	6
	4	7	8	8	8
		8	10	7	7
		3	10	5	8
		3	9	3	8
		7	10	7	4
			7		6
Average	5.33333	7	8.35294	6.75	7.17647
StDev	1.92275	2.03306	1.80074	1.61245	1.55062
St Err	0.55505	0.508265	0.436742	0.403113	0.37608
n	12	16	17	16	17
n>6	3	12	14	12	10
% Pos	0.25	0.75	0.823529	0.75	0.588235

## Sheet: Exp 4
	Protocol 1	Protocol 2	Protocol 3	Protocol 4	Protocol 5
	10	5	7	0	8
	10	4	5	0	4
	9	0	0	0	0
	0	4	0	0	0
	0	0	10	0	0
	0	0	5	5	0
	9	0	4	0	0
	7	0	10	0	7
	4	5	7	0	0
	10	5	7	10	0
	10	0	4	7	0
	10	0	4		4
	10	0	0		0
	7	0	0		0
	10	0	0
	7	4
	6	0
	0	4
	7	0
	10	5
	9	4
	0	5
	9	4
	5	4
	0	0
	10	4
	5	4
	5	4
	0	0
	4	0
		4
		0
		5
		8
		4
Average	6.1	2.45714	4.2	2	1.64286
StDev	3.92472	2.39292	3.58967	3.60555	2.8718
St Err	0.716553	0.404477	0.926848	1.08711	0.767522
n	30	35	15	11	14
n>6	17	1	5	2	2
% Pos	0.566667	0.0285714	0.333333	0.181818	0.142857

## Sheet: Exp 5
	Protocol 1	Protocol 2	Protocol 3	Protocol 4
	10	10	10	0
	10	9	10	0
	10	10	10	0
	10	10	10	0
	10	10	6	0
	10	10	0	0
	10	10	10	0
	10	10	10	0
	10	0	10	0
	10	10	6	0
	10	10	10	0
	0	10	8	0
	10	10	10	0
	10	9	10	0
	10	10	10	0
	10	10	10	0
	10	10	10	0
	10	9	10	0
	10	0	10	0
	10	10	10	0
	9	10	10	0
	5	10	10	0
	10	5	10	0
	10	8	10	0
	10	10	10	0
	10	10	9	0
	10	10	10	0
	10	5	9	0
	10	0
	9	0
	10	10
	10	10
	10	10
	9	9
	10	10
	10	10
	10	10
	9	10
	10	10
	10	10
	10	10
	10	10
	10	10
	10	10
		10
		10
		10
		0
Average	9.56818	8.625	9.21429	0
StDev	1.67607	3.15301	2.11445	0
St Err	0.252676	0.455098	0.399594	0
n	44	48	28	28
n>6	42	41	25	0
% Pos	0.954545	0.854167	0.892857	0
