# Supplementary material for: A Highly Effective Protocol for the Rapid and Consistent Induction of Digital Dermatitis in Holstein Calves
Source: PLoS One. 2016 Apr 27;11(4):e0154481. doi: 10.1371/journal.pone.0154481 (PMC4847800; doi:10.1371/journal.pone.0154481)
Supplement: S2 Table — Excel file of calf level histopathology data. Each experiment is a different sheet in the file. (XLSX) [file pone.0154481.s003.xlsx]

## Sheet: Exp 4
Calf	Foot	Protocol	Hist Grade
12	RR	Protocol 1	2
1	LR	Protocol 1	3
1	RF	Protocol 1	3
3	LR	Protocol 1	3
6	LF	Protocol 1	3
6	RF	Protocol 1	3
7	LR	Protocol 1	3
7	RR	Protocol 1	3
8	LR	Protocol 1	3
10	LR	Protocol 1	3
14	LR	Protocol 3	3
15	RR	Protocol 3	3
32	RF	Protocol 4	3
1	LF	Protocol 1	1
10	RF	Protocol 1	2
2	LR	Protocol 1	3
5	LR	Protocol 1	3
11	LR	Protocol 1	3
11	RR	Protocol 1	3
13	LR	Protocol 3	1
5	LF	Protocol 1	3
15	LF	Protocol 3	3
15	LR	Protocol 3	3
17	RR	Protocol 2	1
6	LR	Protocol 1	2
26	RR	Protocol 2	1
24	RR	Protocol 2	3
25	LF	Protocol 2	3
14	RR	Protocol 3	1
17	RF	Protocol 2	1
24	LR	Protocol 2	1
25	RR	Protocol 2	3
6	RR	Protocol 1	Not Done
27	RR	Protocol 2	Not Done
33	RF	Protocol 5	Not Done
3	LF	Protocol 1	Not Done
7	LF	Protocol 1	Not Done
8	RF	Protocol 1	Not Done
9	LF	Protocol 1	Not Done
29	LR	Protocol 4	Not Done
35	RR	Protocol 5	Not Done
8	RR	Protocol 1	Not Done
11	LF	Protocol 1	Not Done
12	LF	Protocol 1	Not Done
12	RF	Protocol 1	Not Done
13	RF	Protocol 3	Not Done
20	RF	Protocol 2	Not Done
20	RR	Protocol 2	Not Done
23	RF	Protocol 2	Not Done
24	RF	Protocol 2	Not Done
25	LR	Protocol 2	Not Done
28	RR	Protocol 2	Not Done
31	RF	Protocol 4	Not Done
32	LF	Protocol 4	Not Done
3	RR	Protocol 1	Not Done
5	RF	Protocol 1	Not Done
7	RF	Protocol 1	Not Done
14	LF	Protocol 3	Not Done
14	RF	Protocol 3	Not Done
15	RF	Protocol 3	Not Done
16	LR	Protocol 3	Not Done
17	LF	Protocol 2	Not Done
18	LR	Protocol 2	Not Done
21	RF	Protocol 2	Not Done
22	LR	Protocol 2	Not Done
23	LF	Protocol 2	Not Done
25	RF	Protocol 2	Not Done
26	LR	Protocol 2	Not Done
26	RF	Protocol 2	Not Done
27	LF	Protocol 2	Not Done
27	LR	Protocol 2	Not Done
27	RF	Protocol 2	Not Done
28	LF	Protocol 2	Not Done
28	LR	Protocol 2	Not Done
33	LR	Protocol 5	Not Done
36	LR	Protocol 5	Not Done
1	RR	Protocol 1	Not Done
2	LF	Protocol 1	Not Done
2	RF	Protocol 1	Not Done
2	RR	Protocol 1	Not Done
3	RF	Protocol 1	Not Done
4	LF	Protocol 1	Not Done
4	LR	Protocol 1	Not Done
4	RF	Protocol 1	Not Done
4	RR	Protocol 1	Not Done
5	RR	Protocol 1	Not Done
8	LF	Protocol 1	Not Done
9	LR	Protocol 1	Not Done
9	RF	Protocol 1	Not Done
9	RR	Protocol 1	Not Done
10	LF	Protocol 1	Not Done
10	RR	Protocol 1	Not Done
11	RF	Protocol 1	Not Done
12	LR	Protocol 1	Not Done
13	LF	Protocol 3	Not Done
13	RR	Protocol 3	Not Done
16	LF	Protocol 3	Not Done
16	RF	Protocol 3	Not Done
16	RR	Protocol 3	Not Done
17	LR	Protocol 2	Not Done
18	LF	Protocol 2	Not Done
18	RF	Protocol 2	Not Done
18	RR	Protocol 2	Not Done
19	LF	Protocol 2	Not Done
19	LR	Protocol 2	Not Done
19	RF	Protocol 2	Not Done
19	RR	Protocol 2	Not Done
20	LF	Protocol 2	Not Done
20	LR	Protocol 2	Not Done
21	LF	Protocol 2	Not Done
21	LR	Protocol 2	Not Done
21	RR	Protocol 2	Not Done
22	LF	Protocol 2	Not Done
22	RF	Protocol 2	Not Done
22	RR	Protocol 2	Not Done
23	LR	Protocol 2	Not Done
23	RR	Protocol 2	Not Done
24	LF	Protocol 2	Not Done
26	LF	Protocol 2	Not Done
28	RF	Protocol 2	Not Done
29	LF	Protocol 4	Not Done
29	RF	Protocol 4	Not Done
29	RR	Protocol 4	Not Done
30	LF	Protocol 4	Not Done
30	LR	Protocol 4	Not Done
30	RF	Protocol 4	Not Done
30	RR	Protocol 4	Not Done
31	LF	Protocol 4	Not Done
31	LR	Protocol 4	Not Done
31	RR	Protocol 4	Not Done
32	LR	Protocol 4	Not Done
32	RR	Protocol 4	Not Done
33	LF	Protocol 5	Not Done
33	RR	Protocol 5	Not Done
34	LF	Protocol 5	Not Done
34	LR	Protocol 5	Not Done
34	RF	Protocol 5	Not Done
34	RR	Protocol 5	Not Done
35	LF	Protocol 5	Not Done
35	LR	Protocol 5	Not Done
35	RF	Protocol 5	Not Done
36	LF	Protocol 5	Not Done
36	RF	Protocol 5	Not Done
36	RR	Protocol 5	Not Done

## Sheet: Exp 5
Calf ID	Protocol	Foot	Histopath Grade
12	Prot-4	RR	1
9	Prot-4	LF	1
9	Prot-4	LR	1
9	Prot-4	RF	1
9	Prot-4	RR	1
11	Prot-4	LF	1
11	Prot-4	LR	1
11	Prot-4	RF	1
11	Prot-4	RR	1
12	Prot-4	LR	1
12	Prot-4	RF	1
16	Prot-1	RR	1
17	Prot-4	LF	1
17	Prot-4	LR	1
17	Prot-4	RF	1
17	Prot-4	RR	1
18	Prot-4	LF	1
18	Prot-4	LR	1
18	Prot-4	RF	1
18	Prot-4	RR	1
19	Prot-4	LF	1
19	Prot-4	LR	1
19	Prot-4	RF	1
19	Prot-4	RR	1
20	Prot-4	LF	1
20	Prot-4	LR	1
20	Prot-4	RF	1
20	Prot-4	RR	1
31	Prot-2	LF	1
33	Prot-2	RF	1
36	Prot-2	LR	1
40	Prot-2	RR	1
2	Prot-3	LR	3
12	Prot-4	LF	3
36	Prot-2	LF	3
23	Prot-1	LR	3
34	Prot-2	RF	3
35	Prot-2	RR	3
2	Prot-3	LF	3
3	Prot-3	LR	3
3	Prot-3	RR	1
34	Prot-2	RR	3
8	Prot-3	LR	3
8	Prot-3	RR	3
23	Prot-1	LF	3
25	Prot-1	LR	3
26	Prot-1	LR	3
27	Prot-1	LR	3
29	Prot-2	LR	3
32	Prot-2	LR	3
33	Prot-2	LR	3
37	Prot-2	LR	3
24	Prot-1	RR	1
29	Prot-2	RR	1
1	Prot-3	LF	3
1	Prot-3	LR	3
1	Prot-3	RF	3
1	Prot-3	RR	3
2	Prot-3	RF	3
2	Prot-3	RR	3
3	Prot-3	LF	3
3	Prot-3	RF	3
4	Prot-3	LF	3
4	Prot-3	LR	3
4	Prot-3	RF	3
4	Prot-3	RR	3
5	Prot-3	LF	3
5	Prot-3	LR	3
5	Prot-3	RF	3
5	Prot-3	RR	3
7	Prot-3	LF	3
7	Prot-3	LR	3
7	Prot-3	RF	3
7	Prot-3	RR	3
8	Prot-3	LF	3
8	Prot-3	RF	3
13	Prot-1	LF	3
13	Prot-1	LR	3
13	Prot-1	RF	3
13	Prot-1	RR	3
14	Prot-1	LF	3
14	Prot-1	LR	3
14	Prot-1	RF	3
14	Prot-1	RR	3
16	Prot-1	LF	3
16	Prot-1	LR	3
16	Prot-1	RF	3
21	Prot-1	LF	3
21	Prot-1	LR	3
21	Prot-1	RF	3
21	Prot-1	RR	3
22	Prot-1	LF	3
22	Prot-1	LR	3
22	Prot-1	RF	3
22	Prot-1	RR	3
23	Prot-1	RF	3
23	Prot-1	RR	3
24	Prot-1	LF	3
24	Prot-1	LR	3
24	Prot-1	RF	3
25	Prot-1	LF	3
25	Prot-1	RF	3
25	Prot-1	RR	3
26	Prot-1	LF	3
26	Prot-1	RF	3
26	Prot-1	RR	3
27	Prot-1	LF	3
27	Prot-1	RR	3
28	Prot-1	LF	3
28	Prot-1	LR	3
28	Prot-1	RF	3
28	Prot-1	RR	3
29	Prot-2	LF	3
29	Prot-2	RF	3
30	Prot-2	LF	3
30	Prot-2	LR	3
30	Prot-2	RF	3
30	Prot-2	RR	3
31	Prot-2	LR	3
31	Prot-2	RF	3
31	Prot-2	RR	3
32	Prot-2	LF	3
32	Prot-2	RF	3
32	Prot-2	RR	3
33	Prot-2	LF	3
33	Prot-2	RR	3
34	Prot-2	LF	3
34	Prot-2	LR	3
35	Prot-2	LF	3
35	Prot-2	LR	3
35	Prot-2	RF	3
36	Prot-2	RF	3
36	Prot-2	RR	3
37	Prot-2	LF	3
37	Prot-2	RF	3
37	Prot-2	RR	3
38	Prot-2	LF	3
38	Prot-2	LR	3
38	Prot-2	RF	3
38	Prot-2	RR	3
39	Prot-2	LF	3
39	Prot-2	LR	3
39	Prot-2	RF	3
39	Prot-2	RR	3
40	Prot-2	LF	3
40	Prot-2	LR	3
40	Prot-2	RF	3
6	Prot-3	LF	NA	*excluded due to antibiotic treatment
6	Prot-3	LR	NA	*excluded due to antibiotic treatment
6	Prot-3	RF	NA	*excluded due to antibiotic treatment
6	Prot-3	RR	NA	*excluded due to antibiotic treatment
15	Prot-1	LF	NA	*excluded due to antibiotic treatment
15	Prot-1	LR	NA	*excluded due to antibiotic treatment
15	Prot-1	RF	NA	*excluded due to antibiotic treatment
15	Prot-1	RR	NA	*excluded due to antibiotic treatment
27	Prot-1	RF	Not Done	*no tissue found in cassette
